# Supplementary material for: Characterization of a Novel N4-Methylcytosine Restriction-Modification System in Deinococcus radiodurans
Source: Int J Mol Sci. 2024 Jan 29;25(3):1660. doi: 10.3390/ijms25031660 (PMC10855626; doi:10.3390/ijms25031660)
Supplement: Supplementary file 1 [file ijms-25-01660-s001.zip]

Archive with 1 entries (1 files):
- ijms-2811308-supplementary.pdf
